# Supplementary material for: Conserved Antagonization of Type I Interferon Signaling by Arterivirus GP5 Proteins
Source: Viruses. 2024 Aug 1;16(8):1240. doi: 10.3390/v16081240 (PMC11358952; doi:10.3390/v16081240)
Supplement: Supplementary file 1 [file viruses-16-01240-s001.zip]

Archive with 2 entries (2 files):
- 240701_Supplementary Tables.pdf
- 240727_Supplementary Figures Viruses_AS.pdf
